# Supplementary material for: Untargeted Lipidomic Profiling of Amniotic Fluid Reveals Dysregulated Lipid Metabolism in Healthy Normal-Weight Mothers with Fetal Macrosomia
Source: Nutrients. 2024 Nov 6;16(22):3804. doi: 10.3390/nu16223804 (PMC11597394; doi:10.3390/nu16223804)
Supplement: Supplementary file 1 [file nutrients-16-03804-s001.zip]

Archive with 1 entries (1 files):
- nutrients-3249134-supplementary.pdf
